# Supplementary material for: Metabolic and evolutionary insights into the closely-related species Streptomyces coelicolor and Streptomyces lividans deduced from high-resolution comparative genomic hybridization
Source: BMC Genomics. 2010 Dec 1;11:682. doi: 10.1186/1471-2164-11-682 (PMC3017869; doi:10.1186/1471-2164-11-682)
Supplement: Additional file 7 — Genes classified as absent/divergent from S. lividans 66 relative to S. coelicolor. [file 1471-2164-11-682-S7.TXT]

##Genes identified as absent in S. lividans 66 compared to S. coelicolor M145
SCO0001
SCO0002
SCO0003
SCO0004
SCO0005
SCO0008
SCO0009
SCO0010
SCO0011
SCO0012
SCO0013
SCO0014
SCO0015
SCO0016
SCO0017
SCO0018
SCO0019
SCO0020
SCO0025
SCO0027
SCO0028
SCO0029
SCO0030
SCO0031
SCO0032
SCO0035
SCO0036
SCO0037
SCO0039
SCO0040
SCO0041
SCO0043
SCO0044
SCO0047
SCO0049
SCO0048
SCO0050
SCO0051
SCO0053
SCO0055
SCO0056
SCO0058
SCO0059
SCO0062
SCO0065
SCO0067
SCO0070
SCO0071
SCO0072
SCO0073
SCO0074
SCO0076
SCO0080
SCO0081
SCO0098
SCO0325
SCO0328
SCO0329
SCO0368
SCO0567
SCO0979
SCO0980
SCO0982
SCO0983
SCO0985
SCO0987
SCO0988
SCO0990
SCO0993
SCO0994
SCO0995
SCO0996
SCO0997
SCO0998
SCO0999
SCO1000
SCO1005
SCO1602
SCO1603
SCO1605
SCO1604
SCO1645
SCO2382
SCO2383
SCO2384
SCO2759
SCO2862
SCO2863
SCO2864
SCO2865
SCO2866
SCO2867
SCO2868
SCO2869
SCO2870
SCO2871
SCO3250
SCO3251
SCO3252
SCO3253
SCO3254
SCO3257
SCO3258
SCO3259
SCO3260
SCO3261
SCO3262
SCO3264
SCO3265
SCO3266
SCO3267
SCO3268
SCO3269
SCO3270
SCO3437
SCO3438
SCO3440
SCO3441
SCO3442
SCO3443
SCO3444
SCO3445
SCO3446
SCO3447
SCO3449
SCO3450
SCO3451
SCO3452
SCO3453
SCO3455
SCO3456
SCO3457
SCO3458
SCO3459
SCO3460
SCO3462
SCO3464
SCO3466
SCO3467
SCO3470
SCO3471
SCO3473
SCO3474
SCO3475
SCO3476
SCO3478
SCO3480
SCO3481
SCO3482
SCO3483
SCO3484
SCO3485
SCO3486
SCO3488
SCO3490
SCO3492
SCO3493
SCO3496
SCO3498
SCO3499
SCO3500
SCO3501
SCO3502
SCO3503
SCO3504
SCO3505
SCO3506
SCO3507
SCO3508
SCO3535
SCO3536
SCO3537
SCO3538
SCO3539
SCO3660
SCO3714
SCO3929
SCO3930
SCO3931
SCO3932
SCO3933
SCO3935
SCO3937
SCO3980
SCO3981
SCO3982
SCO3983
SCO3984
SCO3985
SCO3986
SCO3987
SCO3988
SCO3989
SCO3990
SCO3991
SCO3992
SCO3993
SCO3994
SCO3995
SCO3996
SCO3997
SCO3998
SCO4060
SCO4061
SCO4062
SCO4063
SCO4064
SCO4210
SCO4211
SCO4212
SCO4213
SCO4346
SCO4347
SCO4349
SCO4350
SCO4533
SCO4534
SCO4536
SCO4537
SCO4539
SCO4540
SCO4543
SCO4615
SCO4616
SCO4617
SCO4618
SCO4619
SCO4620
SCO4621
SCO4622
SCO4623
SCO4624
SCO4625
SCO4627
SCO4628
SCO4629
SCO4630
SCO4631
SCO4694
SCO4772
SCO5013
SCO5014
SCO5015
SCO5327
tRNA_54
SCO5328
SCO5329
SCO5330
SCO5331
SCO5332
SCO5333
SCO5334
SCO5335
SCO5336
SCO5337
SCO5338
SCO5339
SCO5341
SCO5343
SCO5344
SCO5348
SCO5349
SCO5350
SCO5410
SCO5411
SCO5412
SCO5605
SCO5606
SCO5607
SCO5608
SCO5609
SCO5610
SCO5611
SCO5612
SCO5614
SCO5615
SCO5616
SCO5618
SCO5619
SCO5620
SCO5630
SCO5632
SCO5633
SCO5634
SCO5636
SCO5637
SCO5638
SCO5639
SCO5642
SCO5643
SCO5644
SCO5718
SCO5719
SCO5720
SCO5721
SCO5722
SCO5723
SCO5724
SCO5725
SCO5726
SCO5727
SCO5728
SCO5729
SCO5730
SCO5731
SCO5732
SCO5733
SCO5734
SCO5735
SCO5995
SCO6072
SCO6120
SCO6315
SCO6320
SCO6321
SCO6322
SCO6326
SCO6328
SCO6329
SCO6330
SCO6334
SCO6335
SCO6336
SCO6337
SCO6338
SCO6354
SCO6356
SCO6357
SCO6359
SCO6360
SCO6361
SCO6362
SCO6363
SCO6366
SCO6367
SCO6368
SCO6370
SCO6371
SCO6372
SCO6373
SCO6374
SCO6375
SCO6376
SCO6377
SCO6378
SCO6379
SCO6380
SCO6381
SCO6384
SCO6385
SCO6386
SCO6387
SCO6388
SCO6389
SCO6390
SCO6391
SCO6392
SCO6393
SCO6395
SCO6396
SCO6399
SCO6400
SCO6402
SCO6401
SCO6403
SCO6404
SCO6405
SCO6626
SCO6627
SCO6630
SCO6631
SCO6632
SCO6633
SCO6634
SCO6637
SCO6638
SCO6708
SCO6806
SCO6807
SCO6839
SCO6840
SCO6841
SCO6846
SCO6847
SCO6861
SCO6862
SCO6863
SCO6864
SCO6865
SCO6872
SCO6873
SCO6874
SCO6875
SCO6877
SCO6880
SCO6881
SCO6883
SCO6886
SCO6890
SCO6891
SCO6897
SCO6898
SCO6902
SCO6903
SCO6905
SCO6906
SCO6907
SCO6909
SCO6910
SCO6911
SCO6918
SCO6928
SCO6945
SCO6946
SCO6948
SCO6949
SCO6950
SCO6951
SCO7203
SCO7782
SCO7796
SCO7797
SCO7798
SCO7799
SCO7800
SCO7801
SCO7802
SCO7828
SCO7829
SCO7830
SCO7831
SCO7832
SCO7833
SCO7834
SCO7835
SCO7836
SCO7837
SCO7838
SCO7839
SCO7841
SCO7842
SCO7843
SCO7844
SCO7845
